# Supplementary material for: lncRNA Profiles Enable Prognosis Prediction and Subtyping for Esophageal Squamous Cell Carcinoma
Source: Front Cell Dev Biol. 2021 May 28;9:656554. doi: 10.3389/fcell.2021.656554 (PMC8196240; doi:10.3389/fcell.2021.656554)
Supplement: Supplementary file 5 [file Table_1.xlsx]

## Sheet: Sheet1
	Table S1. Clinical characteristics of the entire study cohort.
	Characteristic	TCGA ESCC tissue	TCGA ESCC tissue	GSE53625 ESCC tissue
	Total (n)	111	51	179
	Gender
	Female-no. (%)	19 (17.2)	4 (7.8)	33 ( 18.4)
	Male-no. (%)	92 (82.8)	47 (92.2)	146 (81.6)
	Age (years)
	>60	61 (55.0)	18 (35.5)	80 ( 44.7)
	<=60	50 (45.0)	33 (64.5)	99 (55.3)
	Race
	Asian	5 ( 4.5)	33 (64.5)	179 (179)
	Black or african american	6 ( 5.5)	0	0
	White	82 (73.8)	18 (35.5)	0
	NA	18 (16.2)	0	0
	Alcohol_history
	Yes	78 (70.3)	35 (68.6)	106 ( 59.2)
	No	32 (28.8)	14 (31.3)	73 (40.8)
	NA	1 (0.9)	0	0
	Tobacco
	Yes	NA	NA	114 ( 63.7)
	No	NA	NA	65 (36.3)
	NA	NA	NA	0
	Barretts_esophagus
	Yes	25 (22.5)	1 (2.0)	NA
	No	78 (70.3)	28 (54.9)	NA
	NA	8 (7.2)	22 (43.1)	NA
	Location
	Lower	NA	NA	62 (34.6)
	Middle	NA	NA	97 (54.2)
	Upper	NA	NA	20 (11.2)
	Grade
	Well	NA	NA	32 ( 17.9)
	Moderately	NA	NA	98 ( 54.7)
	Poorly	NA	NA	49 ( 27.4)
	Stage
	I	16 (14.4)	1 (2.0)	10 ( 5.6)
	II	36 (32.4)	33 (64.5)	77 ( 43.0)
	III	35 (31.5)	14 (27.6)	92 ( 51.4)
	IV	7 ( 6.3)	1(2.0)	0
	NA	17 (15.3)	2 (3.9)	0
	T
	t0	1 ( 0.9)	0	0
	t1	25 (22.5)	2 (3.9)	12 ( 6.7)
	t2	18 (16.6)	19 (37.3)	27 ( 15.1)
	t3	49 (44.1)	28 (54.8)	110 ( 61.5)
	t4	2 ( 1.8)	1 (2.0)	30 ( 16.8)
	t4a	1 ( 0.9)	0	0
	NA	15 (13.5)	1 (2.0)	0
	N
	n0	36 (32.4)	30 (58.8)	83 ( 46.4)
	n1	47 (42.3)	16 (31.4)	62 ( 34.6)
	n2	6 ( 5.4)	2 (3.9)	22 ( 12.3)
	n3	6 ( 5.4)	0	12 ( 6.7)
	nx	1 ( 0.9)	1 (2.0)	0
	NA	15 (13.5)	2 (3.9)	0
	M
	m0	73 (65.7)	48 (94.1)	NA
	m1	2 ( 1.8)	1 (3.9)	NA
	m1a	5 ( 4.5)	0	NA
	mx	13 (11.7)	1 (3.9)	NA
	NA	18 (16.3)	1 (3.9)	NA
