# Supplementary material for: lncRNA Profiles Enable Prognosis Prediction and Subtyping for Esophageal Squamous Cell Carcinoma
Source: Front Cell Dev Biol. 2021 May 28;9:656554. doi: 10.3389/fcell.2021.656554 (PMC8196240; doi:10.3389/fcell.2021.656554)
Supplement: Supplementary file 6 [file Table_2.xlsx]

## Sheet: Sheet1
	Table S2. The cDNA target sequences of siRNAs and shRNAs in this study
	Gene	Species	Sequence(5'-3')
	The cDNA target sequences of siRNAs
	siAC007128.1-1	Human	GCUUGCUUCCAGGUUAAAU
			AUUUAACCUGGAAGCAAGC
	siAC007128.1-2	Human	CCACAAGUCCUGGCACAUU
			AAUGUGCCAGGACUUGUGG
	siAC007128.1-3	Human	GCUAGCAGACAUAGUUAUU
			AAUAACUAUGUCUGCUAGC
	siCtrl	Human	UUCUCCGAACGUGUCACGU
			ACGUGACACGUUCGGAGAA
	The cDNA target sequences of shRNAs
	shAC007128.1	Human	CCACAAGTCCTGGCACATTTCAAGAGAATGTGCCAGGACTTGTGGTTTTTT
	shCtrl	Human	GGACTATCATATGCTTACCG
