# Supplementary material for: lncRNA Profiles Enable Prognosis Prediction and Subtyping for Esophageal Squamous Cell Carcinoma
Source: Front Cell Dev Biol. 2021 May 28;9:656554. doi: 10.3389/fcell.2021.656554 (PMC8196240; doi:10.3389/fcell.2021.656554)
Supplement: Supplementary file 7 [file Table_3.xlsx]

## Sheet: Sheet1
	Table S3. The primer sequences were used in this study
	Primers sequences used for real-time PCR
	AC007128.1	Human	Forward:GTCCTGGCACATTGAGGGTC
			Reverse:AGCTGCTGGGAAGAAACATCA
	AC002398.2*	Human	Forward:TCTAGTTGGCCTGGGATGGA
			Reverse:TACCCTAACCCTCAGCCGAC
			Forward:TCTAGTTGGCCTGGGATGGA
			Reverse:TCTAGTTGGCCTGGGATGGA
	AC246680.1*	Human	Forward:TATACCTTAGGCCCGCTCCC
			Reverse:AGATGTTGGTGGTCCTTGGC
			Forward:AATATACCTTAGGCCCGCTCC
			Reverse:CCTTGGCCAGATGCTTCCTAT
	AC010776.2*	Human	Forward:ACCCTCAAAGATTCGCACCG
			Reverse:AAAGGAGGGGTTTGGAGACG
			Forward:GCAGGTTCCAGCGTAAAAGC
			Reverse:CGAGCTCACCACATGCTACA
	AL356417.1	Human	Forward:GCACTTGTCCAGTCTTTCTGC
			Reverse:GGGACACTCCTTGTCTGTACC
	AC108861.1*	Human	Forward:GAGAACACAGCCCTCCAAGC
			Reverse:TGACAGATGCCTGTAGCACG
			Forward:CCCCCAGGTGTATGACGCT
			Reverse:CCCCCAGGTGTATGACGCT
	TMEM132D.AS1	Human	Forward:GCTCTCCCCTGGACTCAGTA
			Reverse:TTCCTCTGCACTATGGCATTCT
	AC106799.3	Human	Forward:AGCCTCATGTGAAATTATGAAACA
			Reverse:TCATTCATTCGTTGCTGGTGG
	AL133467.4	Human	Forward:GCGTGGAATCACAGAATGGC
			Reverse:TGTCCCATAGCGTGCATCTC
	FRGCA	Human	Forward:GTAGAGCCCCGTTTCCACAC
			Reverse:CCTCCTCAATGCTCCCTAGC
	AC106799.1	Human	Forward:GCTTGATGCCAGAGGGCTTA
			Reverse:AGTCTTGTCTCTTGGCGAGC
	GAPDH	Human	Forward:ACCCACTCCTCCACCTTTGAC
			Reverse:TGTTGCTGTAGCCAAATTCGTT
	* Primers sequences that were not well used PCR.
