# Supplementary material for: lncRNA Profiles Enable Prognosis Prediction and Subtyping for Esophageal Squamous Cell Carcinoma
Source: Front Cell Dev Biol. 2021 May 28;9:656554. doi: 10.3389/fcell.2021.656554 (PMC8196240; doi:10.3389/fcell.2021.656554)
Supplement: Supplementary file 8 [file Table_4.xlsx]

## Sheet: Sheet1
	Table S4. Antibodies were used in this study
	Protein targets	Assays	Rabbit/mouse	Company	Product Code
	Primary antibodies
	GAPDH	WB	anti-rabbit	CST	5174S
	E-Cadherin	WB	anti-rabbit	CST	3195S
	Vimentin	WB	anti-rabbit	CST	5741S
	β-catenin	WB	anti-rabbit	CST	8480S
	Snail	WB	anti-rabbit	CST	3879S
	Phospho-p38 MAPK (Thr180/Tyr182)	WB	anti-rabbit	CST	4511T
	Phospho-p44/42 MAPK (Erk1/2) (Thr202/Tyr204)	WB	anti-rabbit	CST	4370T
	Anti-rabbit IgG, HRP-linked Antibody	WB	anti-rabbit	CST	7074P2
	Secondary antibodies
	goat anti-rabbit IgG	WB		Zhongshan Goldenbridge	ZB2301
