# Supplementary material for: lncRNA Profiles Enable Prognosis Prediction and Subtyping for Esophageal Squamous Cell Carcinoma
Source: Front Cell Dev Biol. 2021 May 28;9:656554. doi: 10.3389/fcell.2021.656554 (PMC8196240; doi:10.3389/fcell.2021.656554)
Supplement: Supplementary file 9 [file Table_5.xlsx]

## Sheet: Sheet1
Table S5. Characteristics of the eleven lncRNA markers and their coefficients in prognosis.
		ID	Coefficients	HR	SE	CI (lower)	CI (upper)	z value	p value
		AC007128.1	0.123645	1.13161	0.089047	0.950389	1.3474	1.38853	0.164974
		AC002398.2	-0.457981	0.63256	0.168469	0.454674	0.880041	-2.71848	0.00655818
		AC246680.1	0.338912	1.40342	0.156812	1.03207	1.90839	2.16126	0.0306752
		AC010776.2	0.365167	1.44075	0.137454	1.1005	1.88621	2.65664	0.00789236
		AL356417.1	0.275315	1.31695	0.130703	1.01933	1.70146	2.10641	0.0351688
		AC108861.1	-0.365684	0.693722	0.148589	0.518449	0.928249	-2.46104	0.0138533
		TMEM132D.AS1	0.130015	1.13885	0.0696673	0.993491	1.30547	1.86622	0.0620102
		AC106799.3	0.284431	1.32901	0.175863	0.941526	1.87595	1.61735	0.105804
		AL133467.4	-0.238433	0.787861	0.100205	0.647374	0.958836	-2.37946	0.0173382
		FRGCA	-0.241569	0.785395	0.127354	0.611905	1.00807	-1.89683	0.0578504
		AC106799.1	-0.313679	0.730754	0.196612	0.497067	1.0743	-1.59542	0.110617
		HR: Hazard Ratio;SE:The standard error of hazard ratios; z value: Wald z-statistic value.
