# Supplementary material for: lncRNA Profiles Enable Prognosis Prediction and Subtyping for Esophageal Squamous Cell Carcinoma
Source: Front Cell Dev Biol. 2021 May 28;9:656554. doi: 10.3389/fcell.2021.656554 (PMC8196240; doi:10.3389/fcell.2021.656554)
Supplement: Supplementary file 10 [file Table_6.xlsx]

## Sheet: Sheet1
Table S6. Clinicopathological and molecular associations of subtype groups.
		TCGA dataset			GEO dataset
		Cluster 1	Cluster 2	P-value	Cluster 1	Cluster 2	P-value
	Count	75	36		67	112
	Gender			0.323			0.843
	Male	64	28		54	92
	Female	11	8		13	20
	Age (years)			0.762			0.124
	>60	46	21		35	45
	<=60	29	15		32	67
	Race			<0.001
	Asian	1	4		67	112	—
	Black or african american	0	6
	White	59	23
	Alcohol_history			<0.001			0.274
	Yes	49	7		36	70
	No	25	29		31	42
	Tobacco	NA	NA	—			0.632
	Yes				41	73
	No				26	39
	Barretts_esophagus			0.001
	Yes	24	1
	No	46	32
	stage			0.044			0.354
	I/II	21	21		36	51
	III/IV	30	12		31	61
	Lymph_invasion			0.884			0.759
	Yes	25	12		37	59
	No	43	22		30	53
	Location	NA	NA	—			0.17
	Lower				29	33
	Middle				32	65
	Upper				6	14
	Grade	NA	NA	—			0.126
	Well				9	23
	Moderately				34	64
	Poorly				24	25
