# Supplementary material for: lncRNA Profiles Enable Prognosis Prediction and Subtyping for Esophageal Squamous Cell Carcinoma
Source: Front Cell Dev Biol. 2021 May 28;9:656554. doi: 10.3389/fcell.2021.656554 (PMC8196240; doi:10.3389/fcell.2021.656554)
Supplement: Supplementary file 11 [file Table_7.xlsx]

## Sheet: Sheet1
TableS7. Association between AC007128.1 levels and clinicopathological characteristics in ESCC patients
			TCGA
	Variables		AC007128.1 concentration
			High	Low	P-value
	Gender				0.01
		Female	4	14
		Male	51	42
	Age (60years old)				0.046
		<60	30	20
		>=60	25	36
	alcohol_history				0.674
		no	17	15
		yes	38	40
	T				0.428
		T1-2	18	25
		T3-4	26	26
	N				0.196
		yes	22	15
		no	30	35
	M				0.161
		M0	32	41
		M1	5	2
	TNM Stage				0.039
		I/II	20	34
		III/IV	23	17
