# Supplementary material for: lncRNA Profiles Enable Prognosis Prediction and Subtyping for Esophageal Squamous Cell Carcinoma
Source: Front Cell Dev Biol. 2021 May 28;9:656554. doi: 10.3389/fcell.2021.656554 (PMC8196240; doi:10.3389/fcell.2021.656554)
Supplement: Supplementary file 12 [file Table_8.xlsx]

## Sheet: Sheet1
TableS8. Association between AC007128.1 levels and clinicopathological characteristics in ESCC patients
			GEO
	Variables		AC007128.1 concentration
			High	Low	P-value
	Gender				0.972
		Female	17	16
		Male	72	74
	Age (60years old)				0.263
		<60	45	54
		>=60	44	36
	Tobacco				0.713
		yes	55	59
		no	34	31
	Alchol_history				0.201
		yes	48	58
		no	41	32
	Location				0.966
		lower	30	32
		middle	49	48
		upper	10	10
	Grade				0.013
		well	14	21
		moderate	44	54
		poorly	31	15
	Lymph_invation				0.596
		yes	50	46
		no	48	44
	TNM				0.926
		I	5	5
		II	37	40
		III	47	45
